# Supplementary material for: A strand specific high resolution normalization method for chip-sequencing data employing multiple experimental control measurements
Source: Algorithms Mol Biol. 2012 Jan 16;7:2. doi: 10.1186/1748-7188-7-2 (PMC3371767; doi:10.1186/1748-7188-7-2)
Supplement: Additional file 2 — rscript.R. The implementation of the algorithm in R and some code used to download raw data and tools. [file 1748-7188-7-2-S2.R]

if(as.numeric(version["major"])<2 || (as.numeric(version["major"])>1 && as.numeric(version["minor"]) < 10))
  stop("This script was developed and tested under R2.10")

if(!require(rtracklayer))
{
  ## if not installed:
  source("http://www.bioconductor.org/biocLite.R")
  biocLite("rtracklayer")
}

## download sissrs?
sissrs.path <-  "sissrs_v1.4/"
if(!file.exists(paste(sissrs.path,"sissrs.pl",sep ="")))
  {
    if(!file.exists(sissrs.path))
      dir.create(sissrs.path)
    download.file("http://dir.nhlbi.nih.gov/papers/lmi/epigenomes/sissrs/sissrs_v1.4.tar.gz",
                  "sissrs_v1.4.tar.gz",method = "auto",mode = "wb")
    system(paste("tar xvfz sissrs_v1.4.tar.gz -C ",sissrs.path,sep =""))
  }

## download findpeaks?
fp.path <-  "findpeaks/"
if(!file.exists(paste(fp.path,"fp4/FindPeaks.jar",sep ="")))
  {
    if(!file.exists(fp.path))
      dir.create(fp.path)
    
    download.file("http://downloads.sourceforge.net/project/vancouvershortr/vancouvershortr%204.0/VancouverShortR-4.0.15.tar.gz",
                  "VancouverShortR-4.0.15.tar.gz",method = "auto",mode = "wb")
    system(paste("tar xvfz VancouverShortR-4.0.15.tar.gz -C ",fp.path,sep =""))
  }

## MACS?
## The MACS has password protected download. Needs to be downloaded manually.
## Also, needs some specific installation path-stuff with python and such.
##
ma.path <-  "MACS-1.4.0rc2/"
if(!file.exists(paste(ma.path,"bin/macs14",sep ="")))
  {
    if(!file.exists(ma.path))
      dir.create(ma.path)
    if(!file.exists("MACS-1.4.0rc2.tar.gz"))
      {
        cat("YOU need to download MACS manually.\n")
      }else{
        system(paste("tar xvfz MACS-1.4.0rc2.tar.gz ",sep =""))
      }
    if(!file.exists("PeakAnnotator_Cpp_1.3.tar.gz")) ## this is the for the split-peak option in MACS.
      {
        download.file("http://www.ebi.ac.uk/bertone/software/PeakAnnotator_Cpp_1.3.tar.gz",
                      "PeakAnnotator_Cpp_1.3.tar.gz",method = "auto",mode = "wb")
        system(paste("tar xvfz PeakAnnotator_Cpp_1.3.tar.gz ",sep =""))
      }
  }


## Download BEDtools?
bedtools.path <- "BEDTools-Version-2.11.2/"

if(!file.exists(paste(bedtools.path,"bin/fastaFromBed",sep ="")))
  {
    if(!file.exists(bedtools.path))
      dir.create(bedtools.path)
    download.file("http://bedtools.googlecode.com/files/BEDTools.v2.11.2.tar.gz",
                  "BEDTools.v2.11.2.tar.gz",method = "auto",mode = "wb")
    system("tar xvfz BEDTools.v2.11.2.tar.gz")

    print("NOTE: BEDTools source is downloaded but needs to be compiled. Check the documentation.")
    ## manually compile.
    ## make clean & make all
  }

## download fasta sequences for human chr1 in HG18. 
fa.chr1.path <- "chr1.fa"
if(!file.exists(fa.chr1.path))
  {
    download.file("http://hgdownload.cse.ucsc.edu/goldenPath/hg18/chromosomes/chr1.fa.gz chr1.fa.gz ",method = "auto",mode = "wb")
    system(paste("gunzip chr1.fa.gz",sep =""))
  }

options(scipen = 999)

##
## which steps are to be run?
## 
## some of these steps rely on external system commands (ls) and programs (gunzip,sort,perl). 
##
runner <- array(NA,0)
runner["download.data"]          <- FALSE
runner["prepare.data"]           <- FALSE
runner["normalize.chr1"]         <- FALSE
runner["simulated.data"]         <- FALSE

## where to store downloaded NGS-data.
data.path <- "downloaded_data/"
if(!file.exists(data.path))
  dir.create(data.path)

## where peak-caller output will end up.
peak.path <- "peak_data/"
if(!file.exists(peak.path))
  dir.create(peak.path)

## last HG18 ensembl golden path length. 
human.genome.size <- 3093120360


##
## manuscript step to be run.
##
if(runner["download.data"])
{
  ## HeLa
  files <- c("wgEncodeYaleChIPseqAlignmentsRep1Helas3Max.tagAlign.gz", ## MAX transcription factor. 148 Mb & 140 Mb
             "wgEncodeYaleChIPseqAlignmentsRep2Helas3Max.tagAlign.gz",
             "wgEncodeYaleChIPseqAlignmentsRep1Helas3Mouseigg.tagAlign.gz", ## Mouse IgG, 265 Mb & 300 Mb
             "wgEncodeYaleChIPseqAlignmentsRep2Helas3Mouseigg.tagAlign.gz",
             "wgEncodeYaleChIPseqAlignmentsHelas3Input.tagAlign.gz"  ## INPUT, 571 Mb
             
             )
  
  remote.path <-   "http://hgdownload.cse.ucsc.edu/goldenPath/hg18/encodeDCC/wgEncodeYaleChIPseq/"
  for (f in files)
    {
      download.file(paste(remote.path,f,sep = ""),paste(data.path,f,sep = ""),method = "auto",mode = "wb")
    }

  ## HepG2, FOXA1 data needs to be accessed from SRA-archives and preprocessed into e.g. BED-like format
  
  files <- c("wgEncodeYaleChIPseqAlignmentsRep1Hepg2bInputV2.tagAlign.gz") ## INPUT 389 Mb
  for (f in files)
    {
      download.file(paste(remote.path,f,sep = ""),paste(data.path,f,sep = ""),method = "auto",mode = "wb")
    }
  
}  

  
##
## manuscript step to be run.
##
if(runner["prepare.data"])
  {
    ## unzip the files and merge replicates.
    files <- sub(data.path,"",system(paste("ls ",data.path,"*tagAlign.gz",sep = ""),intern = TRUE))
    print(files)
    for (f in files)
      {
        ## use the original file name but remove the "replicate" info.
        outfname <- paste(data.path,sub("\\.gz","",sub("Rep[1,2]","",f)),sep = "")
        cmd <- paste("gunzip ",data.path,f," -c >> ",outfname,sep ="")
        print(cmd)
        system(cmd)
      }
    
    ## sort files accoriding to chromosome and coordinates
    files <- sub(data.path,"",system(paste("ls ",data.path,"*.tagAlign",sep = ""),intern = TRUE))
    print(files)
    for (f in files)
      {
        cmd <- paste("sort -o ",data.path,f," -k1,1 -k2,2n ",data.path,f,sep = "")
        print(cmd)
        system(cmd)
      }
    
    ## extract chr1 for the peak-finding examples. 
    for (f in files)
      {
        outfname <- paste(f,".chr1",sep ="")
        cmd <- paste("perl -ne 'print if /^chr1\t/' ",data.path,f, " > ",data.path,outfname,sep = "")
        print(cmd)
        system(cmd)
      }
  }


##
## imports one BED-file and return the fragment start location 
## split on strand/direction the alignments was done one. 
##
## returns a list (chromosome) of named lists (forward/reverse) of a named (position) array of
## fragment starts. 
##
readAndParseBed <- function(fname)
  {
    ## x: an array of positions
    calculateCov <- function(x)
      unlist(lapply(split(x,f=x),length))

    tmp  <- import(fname,"bed")
    chrs <- unique(tmp$space)
    res  <- list()
    for (chr in chrs)
      {
        cat(".")
        res[[chr]] <- list()
        c.pos <- tmp$space == chr
        for(str in c("+","-"))
          {
            s.pos <- tmp$strand == str
            ok.pos <- c.pos & s.pos
            if(str == "+")
              tmp.crds <- start(tmp)[ok.pos]
            else
              tmp.crds <- end(tmp)[ok.pos]
            res[[chr]][[str]] <- calculateCov(tmp.crds)
          }
      }
    invisible(res)
  }


##
## create a sample every 'intevral' base, sample is based on the 'flank.win.size' bases on each side.
##
reSample <- function(data,flank.win.size = 5,interval = 3)
  {
    y   <- rep(1,2*flank.win.size +1)/(2*flank.win.size +1)
    ## 'convolve' will pad with "flank.win.size" zeroes on each side. 
    res <- convolve(data,y,type = "open")
    ## centers, as in the original data.
    centers <- seq(from = flank.win.size+1,to = length(data)-flank.win.size,by = interval)
    ## account for the padding.
    res     <- res[centers + flank.win.size]
    invisible(res)
  }


##
##
## reconstructs a bp-signal from a 'reSample':d. 
##
##
## org.data.len: if given the resulting signal will be of this length, possibly the last couple of positions
## will be 'NaN' (division by zero) as reSample may truncate depending on lengths and parameters. . 
## 

reBuild <- function(data,flank.win.size = 5,interval = 3,org.data.len = NULL)
  {
    if(is.null(org.data.len))
      org.data.len <- 2*flank.win.size + (length(data)-1)*interval +1
    ## first center/start/end
    center  <- flank.win.size +1 
    res     <- rep(0,org.data.len)
    counts  <- rep(0,org.data.len)
    ## build up the signal using the center pos. values.  
    for (i in 1:(length(data)))
      {
        start  <- center-flank.win.size
        end    <- center+flank.win.size
        res[start:end] <- res[start:end] + data[i]
        counts[start:end] <- counts[start:end] + 1
        center <- center + interval
      }
    ## account for overlaps (if that type of design was used)
    res <- res/counts
    res[is.na(res)] <- 0
    invisible(res)
  }


##
## writes a bed file with dummy-fragments from the continuous normalized data signal. 
##
writeBEDfromData <- function(data,outfname = "norm_test.BED",frag.len = 35)
  {
    res <- data
    ## write out the result in the BED format.
    unlink(outfname)
    for (chr in names(res))
      {
        ## forward
        if(!is.null(res[[chr]][["+"]]))
          for (i in 1:nrow(res[[chr]][["+"]]))
            for (j in 1:ceiling(res[[chr]][["+"]][i,2]))
              {
                tmp.row <- paste(c(chr,
                                   res[[chr]][["+"]][i,1],
                                   res[[chr]][["+"]][i,1]+frag.len -1,
                                   paste("DUMMY",j,sep = ""),
                                   "1000",
                                   "+\n"),
                                 collapse = "\t")
                cat(tmp.row, file = outfname,append = TRUE)
              }
        ## reverse
        if(!is.null(res[[chr]][["-"]]))
          for (i in 1:nrow(res[[chr]][["-"]]))
            for (j in 1:ceiling(res[[chr]][["-"]][i,2]))
              {
                tmp.row <- paste(c(chr,
                                   res[[chr]][["-"]][i,1]-frag.len+1,
                                   res[[chr]][["-"]][i,1],
                                   paste("DUMMY",j,sep = ""),
                                   "1000",
                                   "-\n"),
                                   collapse = "\t")
                cat(tmp.row, file = outfname,append = TRUE)
              }
      }
    
    invisible(res)
  }


##
## chunk: -1 to disable
##
## data, list with "chip","input",igg" as from readAndParseBed()
##
normalize <- function(data = NULL,chip = "",input = "",igg = "",
                      chunk = 100000,flank.win.size = 5, interval = 5,
                      out.stub = "norm_",frag.len = 35,strand = c("+","-"),
                      use.input = TRUE,use.igg = TRUE
                      )
  {
    ## put some parameters in the filename.
    outfname <- paste(out.stub,"chunk_",chunk,"_fws_",flank.win.size,"_ival_",interval,"_",chip,".bed",sep="")
    ## is the data available?
    if(is.null(data))
      {
        cat("reading chip")
        AB <- readAndParseBed(chip)
        cat("done\nreading chip")
        IP <- readAndParseBed(input)
        cat("done\nreading igg")
        IG <- readAndParseBed(igg)
        cat("done\n")
      }else{
        AB <- data[["chip"]]
        IP <- data[["input"]]
        IG <- data[["igg"]]
      }
    res <- list()
    for (chr in names(AB))
      {
        cat(chr,"\n")
        res[[chr]] <- list()
        for (str in intersect(strand,names(AB[[chr]])))
          {
            ## find the extreme coordinates of all data-sets. 
            minCrd <- min(c(as.numeric(names(AB[[chr]][[str]])),
                            as.numeric(names(IP[[chr]][[str]])),
                            as.numeric(names(IG[[chr]][[str]]))))
            maxCrd <- min(c(max(as.numeric(names(AB[[chr]][[str]]))),
                            max(as.numeric(names(IP[[chr]][[str]]))),
                            max(as.numeric(names(IG[[chr]][[str]])))))
            cat("Ranges \"",str,"\" [",minCrd,",",maxCrd,"]\n",sep="")

            ## chunks or not?
            ivals <- c(minCrd,maxCrd+1) ## +1 so that it's safe to do "<highc" below
            if(chunk > 0)
              {
                ivals <- seq(from = minCrd,to = maxCrd,by = chunk)
                ## make sure the last part is included.
                if(max(ivals) < maxCrd)
                  ivals <- c(ivals,maxCrd+1) ## +1 so that it's safe to do "<highc" below
              }
            res[[chr]][[str]] <- NULL
            for (iv in 2:length(ivals))
              {
                
                ## select all positions from the signals that match in the current interval/chunk.
                lowc  <- ivals[iv-1]
                highc <- ivals[iv]
                cat("Running :",lowc,"to",highc,"\n")

                cat("\textracting chunks..\n")
                tmpAB <- AB[[chr]][[str]][intersect(which(as.numeric(names(AB[[chr]][[str]])) >= lowc),
                                                    which(as.numeric(names(AB[[chr]][[str]])) < highc))]
                tmpIP <- IP[[chr]][[str]][intersect(which(as.numeric(names(IP[[chr]][[str]])) >= lowc),
                                                    which(as.numeric(names(IP[[chr]][[str]])) < highc))]
                tmpIG <- IG[[chr]][[str]][intersect(which(as.numeric(names(IG[[chr]][[str]])) >= lowc),
                                                    which(as.numeric(names(IG[[chr]][[str]])) < highc))]
                ## transform into per-bp signals.
                cat("\ttransforming into per-bp coverage..\n")
                ABhd <- rep(0,highc-lowc+1)
                if(length(ABhd) > 0)
                  ABhd[as.numeric(names(tmpAB))-lowc+1] <- tmpAB
                IPhd <- rep(0,highc-lowc+1)
                if(length(IPhd) > 0)
                  IPhd[as.numeric(names(tmpIP))-lowc+1] <- tmpIP
                IGhd <- rep(0,highc-lowc+1)
                if(length(IGhd) > 0)
                  IGhd[as.numeric(names(tmpIG))-lowc+1] <- tmpIG
                cat("\tresampling.")
                ## resample the signal
                ABld <- reSample(ABhd,flank.win.size,interval)
                cat(".")
                IPld <- reSample(IPhd,flank.win.size,interval)
                cat(".")
                IGld <- reSample(IGhd,flank.win.size,interval)
                cat("\n\tbuilding model..\n")
                ## build model and collect residuals
                if(use.igg && use.input) 
                  ABres  <- round(lm.fit(x=matrix(c(IPld,IGld),ncol = 2),y=ABld)$residuals) ## both IgG & Input
                else{
                  if(use.igg) 
                    ABres  <- round(lm.fit(x=matrix(c(IGld),ncol = 1),y=ABld)$residuals) ## IgG only
                  if(use.input)  
                    ABres  <- round(lm.fit(x=matrix(c(IPld),ncol = 1),y=ABld)$residuals) ## Ipnut only
                }
                cat("\treconstructing signal..\n")
                ## re-build the per-bp signals using averages, send in original length 
                ABnorm <- reBuild(ABres,flank.win.size,interval,org.data.len = length(ABhd))

                ## surviving fragments are located at non-zero positions.  
                norm.pos <- which(ABnorm > 0)
                if(length(norm.pos) > 0)
                  {
                    ## gather up all positions in a list.
                    res[[chr]][[str]] <- rbind(res[[chr]][[str]],cbind(norm.pos+lowc,ABnorm[norm.pos]))
                  }
                ## if on a windows system, this might be appropriate to ensure stdout-progress.
                ##flush.console()
              }
          }
      }
    ## save the results
    save(res,file=paste(outfname,".rda",sep=""))
    ## write our a "dummy" bed-file.
    writeBEDfromData(res,outfname,frag.len)
    ## return.
    invisible(res)
  }


##
## manuscript step to be run.
##
## read in and normalize chr1 data.
##

if(runner["normalize.chr1"])
  {
   
    data <- list()
    cat("\nimporting e2f1...")
    data[["e2f1"]]  <- readAndParseBed(paste(data.path,"wgEncodeYaleChIPseqAlignmentsHelas3E2f1.tagAlign.chr1",sep =""))
    cat("done.\nimporting input...")
    data[["input"]] <- readAndParseBed(paste(data.path,"wgEncodeYaleChIPseqAlignmentsHelas3Input.tagAlign.chr1",sep =""))
    cat("done.\ninporting igg...")
    data[["igg"]]   <- readAndParseBed(paste(data.path,"wgEncodeYaleChIPseqAlignmentsHelas3Mouseigg.tagAlign.chr1",sep =""))
    cat("done.\ninporting max...")
    data[["max"]]  <- readAndParseBed(paste(data.path,"wgEncodeYaleChIPseqAlignmentsHelas3Max.tagAlign.chr1",sep =""))
    cat("done.\ninporting foxa1 in hepg2...")
    data[["foxa1_hepg2"]]  <- readAndParseBed(paste(data.path,"wadeliusHepG2Foxa1.tagAlign.chr1",sep =""))
    cat("done.\ninporting input in hepg2...")
    data[["input_hepg2"]]  <- readAndParseBed(paste(data.path,"wgEncodeYaleChIPseqAlignmentsHepg2bInputV2.tagAlign.chr1",sep =""))
    cat("done.\nsaving data...")
    save(data,file = paste(data.path,"chr1.parsed.rda",sep =""))
    cat("done.\n")

    #load(paste(data.path,"chr1.parsed.rda",sep =""))
    print(names(data))
    
    ## foxa1: 50bp
    ## normalize against input 
    tmp.data <- list()
    tmp.data[["chip"]]  <- data[["foxa1_hepg2"]] ## "chip" is the expected name 
    tmp.data[["input"]] <- data[["input_hepg2"]]
    tmp.data[["igg"]] <- data[["input_hepg2"]] ## functions assumes both igg/input to be there for min/max calculations.

    ## normalize against input only 
    maxNormChr1 <- normalize(data = tmp.data,chip = NULL,input = NULL,igg = NULL,
                             chunk = 100000,flank.win.size = 5, interval = 5,
                             out.stub = "norm_input_only_foxa1_chr1_",frag.len = 50,strand = c("+","-"),
                             use.input = TRUE,use.igg = FALSE
                             )
    ## max: 28 bp
       
    ## normalize against input & igg and write out dummy BED-files. 
    tmp.data <- list()
    tmp.data[["chip"]]  <- data[["max"]] ## "chip" is the expected name 
    tmp.data[["input"]] <- data[["input"]]
    tmp.data[["igg"]]   <- data[["igg"]]
    maxNormChr1 <- normalize(data = tmp.data,chip = NULL,input = NULL,igg = NULL,
                             chunk = 100000,flank.win.size = 5, interval = 5,
                             out.stub = "norm_max_chr1_",frag.len = 28,strand = c("+","-")
                             )
 
    
    ## normalize against input only &  igg only and write our dummy BED-files. 
    maxNormChr1 <- normalize(data = tmp.data,chip = NULL,input = NULL,igg = NULL,
                             chunk = 100000,flank.win.size = 5, interval = 5,
                             out.stub = "norm_igg_only_max_chr1_",frag.len = 28,strand = c("+","-"),
                             use.input = FALSE,use.igg = TRUE
                             )
    
    maxNormChr1 <- normalize(data = tmp.data,chip = NULL,input = NULL,igg = NULL,
                             chunk = 100000,flank.win.size = 5, interval = 5,
                             out.stub = "norm_input_only_max_chr1_",frag.len = 28,strand = c("+","-"),
                             use.input = TRUE,use.igg = FALSE
                             )
    ## e2f1: 32 bp
       
    ## normalize against input & igg and write out dummy BED-files. 
    tmp.data <- list()
    tmp.data[["chip"]]  <- data[["e2f1"]] ## "chip" is the expected name 
    tmp.data[["input"]] <- data[["input"]]
    tmp.data[["igg"]]   <- data[["igg"]]
    e2f1NormChr1 <- normalize(data = tmp.data,chip = NULL,input = NULL,igg = NULL,
                              chunk = 100000,flank.win.size = 5, interval = 5,
                              out.stub = "norm_e2f1_chr1_",frag.len = 32,strand = c("+","-")
                              )
 
    
    ## normalize against input only &  igg only and write our dummy BED-files. 
    e2f1NormChr1 <- normalize(data = tmp.data,chip = NULL,input = NULL,igg = NULL,
                              chunk = 100000,flank.win.size = 5, interval = 5,
                              out.stub = "norm_igg_only_e2f1_chr1_",frag.len = 32,strand = c("+","-"),
                              use.input = FALSE,use.igg = TRUE
                              )
    
    e2f1NormChr1 <- normalize(data = tmp.data,chip = NULL,input = NULL,igg = NULL,
                              chunk = 100000,flank.win.size = 5, interval = 5,
                              out.stub = "norm_input_only_e2f1_chr1_",frag.len = 32,strand = c("+","-"),
                              use.input = TRUE,use.igg = FALSE
                              )
  
    ## sort the dummy BED-files
    files <- system("ls norm_*_chr1_*.bed",intern = TRUE)
    for (f in files)
      {
        cmd <- paste("sort -o ",f," -k1,1 -k2,2n ",f,sep = "")
        system(cmd)
      }
    
  }

## make.some.noise: add this many random (uniformly) fragments to both F & R throughout the whole region.
## pc:              peak centers
## flen:            sonicated fragment lengths
## end.var:         fragment end variations, i.e. the size of the intervals where the reads are placed
## nr.reads:        total number of reads to placed in the intervals surrounding the peaks.

gen.sim.data <- function(len = 1000,pc = c(300,600),flen = 150,end.var = 10,nr.reads = 20,make.some.noise = 0)
  {
    ## forwards, reverse
    f <- rep (0,len)
    r <- rep (0,len)

    for (p in pc) ## each peak
      {
        ## centers of start & end intervals
        start.c <- p-flen/2 
        end.c   <- p+flen/2  

        ## inteval offset
        off <- floor(end.var/2)
        ## interval locations in the region.
        start.ival <- c(-off:off) + start.c
        end.ival   <- c(-off:off) + end.c
        
        ## sample 'nr.reads' in all over the intervals. 
        hnr <- nr.reads/(2*length(pc))

        ## place them ...
        tmp <- sample(start.ival,hnr,replace = TRUE)
        for (s in tmp)
          f[s] <- f[s] + 1
        tmp <- sample(end.ival,hnr,replace = TRUE)
        for (s in tmp)
          r[s] <- r[s] + 1
      }

    ## random noise?
    if(make.some.noise > 0)
      {
        tmp <- sample(1:len,make.some.noise,replace = TRUE)
        for (s in tmp)
          f[s] <- f[s] + 1
        tmp <- sample(1:len,make.some.noise,replace = TRUE)
        for (s in tmp)
          r[s] <- r[s] + 1
        
      }
    
    return(list(f=f,r=r))
  }

##
## data as from 'gen.sim.data'
## prolongations are truncated into the original region length if the prolonged result would expands outside the whole region.
prolong.signal <- function(data,length = 50)
  {
    res <- list()
    for (n in c("r","f"))
      {
        res[[n]] <- rep(0,length(data[[n]]))
        h <- which(data[[n]]>0)
        for (i in h)
          {
            if(n == "r")
              ival <- max(1,i-length):i
            else
              ival <- i:min(length(data[[n]]),i+length)
            res[[n]][ival] <-  res[[n]][ival] + 1
          }
      }
    return(res)
  }

##
## small function normalizing the synthetic data, assumes the data is exactly as generated by 'gen.sim.data'
##
mini.norm <- function(ctrl,expr,flank.win.size = 5, interval = 5)
  {
    ## resample the signals.
    ctrl.rs <- list()
    ctrl.rs[["r"]] <- reSample(ctrl[["r"]],flank.win.size,interval)
    ctrl.rs[["f"]] <- reSample(ctrl[["f"]],flank.win.size,interval)

    expr.rs <- list()
    expr.rs[["r"]] <- reSample(expr[["r"]],flank.win.size,interval)
    expr.rs[["f"]] <- reSample(expr[["f"]],flank.win.size,interval)

    ## normalize
    norm.tmp.r  <- round(lm.fit(x=matrix(c(ctrl.rs[["r"]]),ncol = 1),y=expr.rs[["r"]])$residuals)
    norm.tmp.f  <- round(lm.fit(x=matrix(c(ctrl.rs[["f"]]),ncol = 1),y=expr.rs[["f"]])$residuals)

    ## rebuild the signals
    norm.rb <- list()
    norm.rb[["f"]] <- reBuild(norm.tmp.f,flank.win.size,interval,org.data.len = length(ctrl[["f"]]))
    norm.rb[["r"]] <- reBuild(norm.tmp.r,flank.win.size,interval,org.data.len = length(ctrl[["r"]]))

    expr.rb <- list()
    expr.rb[["f"]] <- reBuild(expr.rs[["f"]],flank.win.size,interval,org.data.len = length(expr[["f"]]))
    expr.rb[["r"]] <- reBuild(expr.rs[["r"]],flank.win.size,interval,org.data.len = length(expr[["r"]]))

    ctrl.rb <- list()
    ctrl.rb[["f"]] <- reBuild(ctrl.rs[["f"]],flank.win.size,interval,org.data.len = length(ctrl[["f"]]))
    ctrl.rb[["r"]] <- reBuild(ctrl.rs[["r"]],flank.win.size,interval,org.data.len = length(ctrl[["r"]]))
    
        
    return(list(crb = ctrl.rb,erb = expr.rb,nrb =norm.rb))
  }
  


##                             
## manuscript step to be run.
##
## generate hist and prolonged  F & R data for ctrl,expr. 
## also creates a pdf-image of the signals and normalized results. 
## 
if(runner["simulated.data"])
  {
    ## two sets of synthetic data, one IP-data set (expr.h) with 2 peaks and one control (ctrl) with one peak. 
    expr.h <- gen.sim.data(len = 2000,pc = c(400,1000),flen = 150,end.var = 20,nr.reads = 40,make.some.noise = 20)
    ctrl.h <- gen.sim.data(len = 2000,pc = c(400),flen = 150,end.var = 25,nr.reads = 25,make.some.noise = 20)

    ## this would be the sequenced fragments
    expr.50 <- prolong.signal(expr.h,50)
    ctrl.50 <- prolong.signal(ctrl.h,50)

    ## "XSET"
    expr.150 <- prolong.signal(expr.h,150)
    ctrl.150 <- prolong.signal(ctrl.h,150)

    ## normalize 
    norm <- mini.norm(ctrl.h,expr.h,flank.win.size = 5, interval = 5)

    ## names as given by 'mini.norm'
    norm.h <- norm[["nrb"]]
    crs.h  <- norm[["crb"]]
    ers.h  <- norm[["erb"]]

    ## create a "sequenced"-sized signal from the results.
    norm.50 <- prolong.signal(norm.h,50)
    crs.50  <- prolong.signal(crs.h,50)
    ers.50  <- prolong.signal(ers.h,50)

    ## "XSET" from the normalized results.
    norm.150 <- prolong.signal(norm.h,150)
    crs.150  <- prolong.signal(crs.h,150)
    ers.150  <- prolong.signal(ers.h,150)

    ## plot.     
    pdf("sim.test.pdf",width = 5,height = 8)
    layo <- matrix(c(1,1,2,3,4,4,5,6,7,7,8),ncol = 1,byrow = FALSE)
    layout(layo)
    
    par(mar = c(2,2,1,1))

    ## starting IP-signal, sequenced & XSET
    plot(expr.150[["f"]] + expr.150[["r"]],type = "l",main ="",axes = FALSE,ylab = "",xlab = "")
    axis(1)
    axis(2)
    points(expr.50[["f"]],col = "blue",type = "l")
    points(expr.50[["r"]],col = "red",type = "l")

    ## the IP-signal that goes into the normalization 
    ylim <- c(0,max(unlist(expr.h,recursive = TRUE)))
    plot(expr.h[["f"]],type = "l",col = "blue",main = "",ylim = ylim,axes = FALSE,ylab = "",xlab = "")
    axis(1,labels = FALSE)
    points(expr.h[["r"]],type = "l",col = "red")
    
    ylim <- c(0,max(unlist(ers.h,recursive = TRUE)))
    plot(ers.h[["f"]],type = "l",col = "blue",main = "",ylim = ylim,axes = FALSE,ylab = "",xlab = "")
    axis(1,labels = FALSE)
    points(ers.h[["r"]],type = "l",col = "red")
    
    ## control, sequenced & XSET
    plot(ctrl.150[["f"]] + ctrl.150[["r"]],type = "l",main ="",axes = FALSE,ylab = "",xlab = "")
    axis(1)
    axis(2)
    points(ctrl.50[["f"]],col = "blue",type = "l")
    points(ctrl.50[["r"]],col = "red",type = "l")

    ## control, that goes in the normalization 
    ylim <- c(0,max(unlist(ctrl.h,recursive = TRUE)))
    plot(ctrl.h[["f"]],type = "l",col = "blue",main = "",ylim = ylim,axes = FALSE,ylab = "",xlab = "")
    axis(1,labels = FALSE)
    points(ctrl.h[["r"]],type = "l",col = "red")

    ylim <- c(0,max(unlist(crs.h,recursive = TRUE)))
    plot(crs.h[["f"]],type = "l",col = "blue",main = "",ylim = ylim,axes = FALSE,ylab = "",xlab = "")
    axis(1,labels = FALSE)
    points(crs.h[["r"]],type = "l",col = "red")

    ## after normalization, sequenced & XSET
    plot(norm.150[["f"]] + norm.150[["r"]],type = "l",main ="",axes = FALSE,ylab = "",xlab = "")
    axis(1)
    axis(2)
    points(norm.50[["f"]],col = "blue",type = "l")
    points(norm.50[["r"]],col = "red",type = "l")

    ## start locations of the fragments remaining after normalization 
    ylim <- c(0,max(unlist(norm.h,recursive = TRUE)))
    plot(norm.h[["f"]],type = "l",col = "blue",main = "",ylim = ylim,axes = FALSE,ylab = "",xlab = "")
    axis(1,labels = FALSE)
    points(norm.h[["r"]],type = "l",col = "red")

    dev.off()
    
  }
